# Supplementary material for: Oxidant-NO dependent gene regulation in dogs with type I diabetes: impact on cardiac function and metabolism
Source: Cardiovasc Diabetol. 2010 Aug 24;9:43. doi: 10.1186/1475-2840-9-43 (PMC2936363; doi:10.1186/1475-2840-9-43)
Supplement: Additional file 1 — Table S1. Full list of genes with increased and decreased expression in DM versus control dogs. [file 1475-2840-9-43-S1.XLS]

## Sheet: Sheet1
Table S1. Genes with increased and decreased expression in DM versus control dogs.
Affy Gene ID	STDEV	COV	Norm. STDEV	Fold change	Gene Title
Up-regulated in DM
1587002_at	0.39	0.1	-0.25	14.0257	Inhibitor of growth protein 2 (p33ING2) (Inhibitor of growth 1-like protein)
1586857_at	1.55	0.42	2.86	13.0864	secreted phosphoprotein 1 (osteopontin, bone sialoprotein I, early T-lymphocyte activation 1)
1604646_at	0.55	0.15	0.18	12.1257	[Protein ADP-ribosylarginine] hydrolase (ADP-ribosylarginine hydrolase) (ADP-ribose-L-arginine cleaving enzyme)
1603943_at	0.38	0.11	-0.28	11.7127	---
1597775_at	0.24	0.07	-0.65	11.5514	centromere protein C 1
1591661_at	1.34	0.39	2.29	10.9283	ankyrin repeat domain 26
1594611_at	0.31	0.09	-0.47	10.7779	DnaJ (Hsp40) homolog, subfamily C, member 3
1606179_at	0.39	0.12	-0.24	10.4107	hypothetical LOC488888 /// DEK oncogene (DNA binding)
1588504_at	0.73	0.22	0.66	10.0561	Transcribed locus
1583228_at	0.47	0.14	-0.05	9.91766	Probable rRNA processing protein EBP2 (EBNA1 binding protein 2) (Nucleolar protein p40)
1601722_at	1.22	0.37	1.98	9.78112	CG13570-PA
1604028_at	1.01	0.31	1.42	9.57983	SWI/SNF related matrix associated actin dependent regulator of chromatin subfamily A member 5
1588095_s_at	0.37	0.11	-0.31	9.38268	hypothetical LOC479205
1598429_s_at	1.31	0.41	2.21	9.38268	WW domain-containing binding protein 4
1604043_at	0.64	0.2	0.42	9.00047	DEAD/H (Asp-Glu-Ala-Asp/His) box polypeptide 26
1603241_at	0.67	0.21	0.49	8.81524	SWI/SNF related matrix associated actin dependent regulator of chromatin subfamily A member 5
1602252_at	0.56	0.18	0.21	8.75435	CG12750-PA
1590371_s_at	0.86	0.28	1.02	8.69388	Cysteine dioxygenase type I (CDO) (CDO-I)
1586040_at	0.72	0.23	0.62	8.57419	---
1593323_at	0.72	0.23	0.62	8.57419	centrosome spindle pole associated protein
1595783_at	0.56	0.18	0.2	8.39773	clock
1603592_at	0.76	0.25	0.73	8.39773	---
1604951_at	0.72	0.24	0.64	8.39773	---
1594612_at	0.41	0.13	-0.19	8.33973	DnaJ (Hsp40) homolog, subfamily C, member 3
1600502_at	1.04	0.34	1.5	8.22491	CG3918-PA
1589459_s_at	0.51	0.17	0.08	8	transcription elongation factor A (SII) 1
1604306_at	0.88	0.29	1.06	8	receptor-interacting factor 1 isoform 1
1598910_at	0.82	0.27	0.9	7.94474	WW domain-containing binding protein 4
1599420_at	0.91	0.31	1.14	7.72749	---
1606185_at	0.6	0.2	0.31	7.72749	Transcribed locus
1599868_at	0.8	0.27	0.84	7.67411	T06D8.1a
1586989_at	0.25	0.09	-0.62	7.6211	sarcolemma associated protein
1593082_at	0.34	0.12	-0.39	7.6211	Nucleobindin 2 precursor (DNA-binding protein NEFA) (Gastric cancer antigen Zg4)
1585636_at	0.87	0.3	1.02	7.56846	Tetratricopeptide repeat protein 10
1605315_at	0.79	0.27	0.82	7.56846	Coiled-coil domain containing protein 2 (Capillary morphogenesis protein-1) (CMG-1)
1587137_at	0.33	0.11	-0.41	7.4127	coiled-coil domain containing 25
1591700_at	0.42	0.14	-0.18	7.4127	hypothetical LOC478786
1595998_s_at	0.47	0.16	-0.02	7.4127	cathepsin S
1582634_at	0.99	0.34	1.34	7.3615	brain-derived neurotrophic factor
1600592_at	0.36	0.13	-0.33	7.3615	---
1600777_at	0.26	0.09	-0.6	7.3615	Nuclear autoantigen Sp-100 (Speckled 100 kDa) (Nuclear dot-associated Sp100 protein) (Lysp100b)
1604393_at	0.37	0.13	-0.31	7.31065	inorganic pyrophosphatase
1592126_at	0.24	0.08	-0.66	7.11074	CDC42-binding protein kinase alpha isoform B
1593322_at	0.93	0.33	1.19	7.11074	centrosome spindle pole associated protein
1593958_at	0.96	0.34	1.27	7.11074	FRA10AC1 protein isoform FRA10AC1-1
1604530_at	1.16	0.41	1.81	7.11074	Transcribed locus
1588601_at	0.41	0.14	-0.2	7.06162	transcriptional regulator ATRX isoform 1
1588910_at	0.36	0.13	-0.32	6.9644	SMC6 protein
1587219_at	0.93	0.34	1.21	6.9163	---
1588884_at	0.43	0.15	-0.14	6.9163	vacuolar protein sorting 13B isoform 1
1586893_at	0.32	0.12	-0.43	6.86852	casein kinase 1, alpha 1 isoform 1
1600983_at	0.86	0.31	1.01	6.82108	hypothetical protein LOC611585
1587190_at	0.95	0.34	1.25	6.77396	Chloride intracellular channel 2
1595175_s_at	0.3	0.11	-0.49	6.77396	HIV-1 Rev binding protein 2
1592772_s_at	1.07	0.39	1.57	6.72717	CG1218-PA
1599216_at	0.84	0.31	0.96	6.72717	Transcribed locus
1588933_at	0.61	0.22	0.34	6.63456	tyrosine 3/tryptophan 5 -monooxygenase activation protein, zeta polypeptide
1583703_at	0.87	0.32	1.05	6.54322	Polyadenylate-binding protein-interacting protein 2 (Poly(A)
1589970_at	0.78	0.29	0.79	6.54322	Artemis protein (DNA cross-link repair 1C protein)
1592096_at	0.44	0.16	-0.13	6.49802	LIM and senescent cell antigen-like domains 1
1590105_s_at	0.85	0.32	0.99	6.45313	Transcribed locus
1600866_at	0.47	0.18	-0.03	6.45313	Wiskott-Aldrich syndrome gene-like protein
AFFX-BioB-5_at	0.81	0.3	0.87	6.45313	---
1586481_at	0.83	0.31	0.94	6.27667	SEC15-like 1 isoform b
1587469_at	0.76	0.29	0.75	6.23332	peptidyl-prolyl isomerase G (cyclophilin G)
1599789_at	0.46	0.17	-0.08	6.23332	ankyrin repeat domain 11
1604956_at	0.74	0.28	0.68	6.23332	Cysteine dioxygenase type I (CDO) (CDO-I)
1603265_at	0.45	0.17	-0.1	6.19026	CG15747-PA
1596448_at	0.95	0.36	1.24	6.10504	sperm associated antigen 16 isoform 1
1605247_at	0.6	0.23	0.31	6.10504	---
1587054_at	0.18	0.07	-0.81	6.06287	Chromobox protein homolog 5 (Heterochromatin protein 1 homolog alpha) (HP1 alpha) (Antigen p25)
1592097_s_at	0.48	0.18	-0.01	6.06287	LIM and senescent cell antigen-like domains 1
1583812_at	0.94	0.36	1.23	6.02099	T25G3.1
1595871_s_at	1.03	0.4	1.46	6.02099	nudix (nucleoside diphosphate linked moiety X)-type motif 21
1605970_at	0.91	0.35	1.13	6.02099	Matrin 3
1590067_s_at	0.25	0.1	-0.62	5.9794	HIV-1 Rev binding protein 2
1591288_at	0.87	0.34	1.03	5.9794	SMAD specific E3 ubiquitin protein ligase 2
1585435_at	0.72	0.28	0.64	5.93809	---
1604267_at	0.44	0.17	-0.13	5.89708	vacuolar protein sorting 26
1604779_at	0.94	0.37	1.21	5.77572	nucleoporin 35kDa isoform a
1606087_at	0.31	0.12	-0.47	5.77572	eukaryotic translation initiation factor 3, subunit 10 (theta)
1589051_at	0.75	0.3	0.7	5.73582	Rb1-inducible coiled coil protein 1
1595872_s_at	0.87	0.34	1.02	5.73582	nudix (nucleoside diphosphate linked moiety X)-type motif 21
1582543_at	0.2	0.08	-0.75	5.61778	interleukin 33
1591526_s_at	0.95	0.38	1.26	5.61778	40S ribosomal protein S29
1592521_at	0.19	0.08	-0.78	5.61778	retinoblastoma-binding protein 6 isoform 3
1603123_at	0.87	0.35	1.03	5.57897	Transcribed locus
1586753_at	0.12	0.05	-0.97	5.54044	DEAH (Asp-Glu-Ala-His) box polypeptide 29
1597697_at	0.24	0.1	-0.65	5.50217	PC4 and SFRS1 interacting protein 1 isoform 2
1600698_at	0.99	0.4	1.36	5.50217	replication factor C large subunit
AFFX-BioC-3_at	0.72	0.3	0.63	5.38893	---
1592522_at	0.39	0.16	-0.24	5.24157	retinoblastoma-binding protein 6 isoform 3
1600817_at	0.83	0.35	0.92	5.24157	FUS interacting protein (serine-arginine rich) 1
1604650_at	0.71	0.3	0.61	5.24157	---
1598573_at	0.48	0.2	-0.02	5.20537	Transcribed locus
AFFX-r2-Ec-bioB-3_at	0.68	0.29	0.51	5.16941	---
1586405_at	0.84	0.35	0.95	5.1337	---
AFFX-BioB-3_at	0.74	0.31	0.68	5.09824	---
1593959_at	0.61	0.26	0.34	5.02805	FRA10AC1 protein isoform FRA10AC1-1
1601830_at	0.84	0.36	0.95	5.02805	intersectin 2 isoform 3
1605270_s_at	0.67	0.29	0.51	5.02805	cardiac titin
1585444_s_at	0.98	0.42	1.32	4.99332	secretogranin III
1590873_at	0.94	0.41	1.22	4.99332	intersectin 2 isoform 3
1594941_s_at	0.8	0.34	0.84	4.99332	transcription elongation factor A (SII) 1
1601250_at	0.44	0.19	-0.11	4.95883	RIO kinase 2
AFFX-r2-Ec-bioB-M_at	0.67	0.29	0.51	4.95883	---
1593726_s_at	0.59	0.26	0.29	4.89056	RIKEN cDNA 0610040D20
1588431_at	0.24	0.1	-0.66	4.85678	ankyrin repeat domain protein 17 isoform a
1592127_at	0.93	0.41	1.18	4.82323	NS1-associated protein 1 isoform 2
1593651_at	0.58	0.25	0.25	4.82323	centromere protein C 1
1604224_at	0.48	0.21	0	4.82323	actin-related protein 2 isoform a
AFFX-r2-Ec-bioB-5_at	0.67	0.3	0.51	4.82323	---
1601738_at	0.75	0.33	0.71	4.75683	Transcribed locus
1606032_at	0.57	0.25	0.23	4.75683	lipoprotein lipase
1582665_at	0.55	0.24	0.16	4.69134	estrogen receptor binding site associated, antigen, 9
1584274_at	0.48	0.22	0	4.69134	BUB3 budding uninhibited by benzimidazoles 3 isoform a
1592587_at	0.46	0.2	-0.08	4.69134	---
1605316_at	0.5	0.22	0.04	4.69134	RAD26L hypothetical protein
1604175_at	0.61	0.27	0.33	4.62675	pericentriolar material 1
1605612_at	0.58	0.26	0.26	4.62675	---
1602864_at	0.27	0.12	-0.59	4.59479	small nuclear RNA activating complex, polypeptide 1, 43kDa
1597969_at	0.65	0.3	0.45	4.56305	pam, highwire, rpm 1
1599598_at	0.7	0.32	0.57	4.56305	receptor expression enhancing protein 3
1602983_at	0.38	0.17	-0.27	4.56305	---
1604313_at	0.26	0.12	-0.59	4.56305	Eukaryotic translation initiation factor 5B (eIF-5B) (Translation initiation factor IF-2)
AFFX-BioB-M_at	0.71	0.32	0.59	4.56305	---
1587362_s_at	0.36	0.17	-0.32	4.50023	hypothetical LOC477134
1603453_at	0.59	0.27	0.27	4.50023	hypothetical LOC479439
1604129_at	0.67	0.31	0.51	4.43828	14-3-3 protein epsilon (14-3-3E) (Mitochondrial import stimulation factor L subunit) (MSF L)
1604439_at	0.32	0.15	-0.43	4.43828	---
1606083_at	0.24	0.11	-0.64	4.43828	protein phosphatase 3 (formerly 2B), catalytic subunit, alpha isoform (calcineurin A alpha)
1606145_at	0.58	0.27	0.27	4.43828	CG11164-PA
1605140_s_at	0.58	0.27	0.27	4.40762	---
1605861_s_at	0.42	0.19	-0.18	4.40762	mitochondrial ribosomal protein L1
1590012_s_at	0.45	0.21	-0.09	4.34694	threonyl-tRNA synthetase
1605456_at	0.41	0.19	-0.21	4.34694	---
1592117_at	0.73	0.35	0.66	4.31691	serologically defined colon cancer antigen 10
1599654_at	0.37	0.18	-0.3	4.31691	hypothetical protein LOC610171
1584201_s_at	0.53	0.25	0.14	4.28709	ubiquitin-fold modifier 1
1584981_at	0.4	0.19	-0.23	4.25748	golgi phosphoprotein 2
1591883_at	0.25	0.12	-0.62	4.22807	THO complex subunit 2 (Tho2)
1595628_at	0.52	0.25	0.09	4.22807	Itchy E3 ubiquitin protein ligase
AFFX-BioC-5_at	0.6	0.29	0.3	4.19887	---
1583210_s_at	0.73	0.36	0.65	4.11246	Heterogeneous nuclear ribonucleoprotein F (hnRNP F) (Nucleolin-like protein mcs94-1)
1588284_at	0.38	0.19	-0.28	4.11246	lysozyme precursor
1591585_s_at	0.18	0.09	-0.82	4.11246	KDEL (Lys-Asp-Glu-Leu) containing 1
1591836_at	0.52	0.25	0.09	4.11246	thioredoxin-like 5
1593652_at	0.62	0.31	0.37	4.08405	centromere protein C 1
1604090_at	0.73	0.36	0.65	4	RNA binding motif protein 34
1599419_at	0.74	0.37	0.69	3.94493	---
Down regulated in DM
1583530_x_at	0.28	0.04	-0.55	110.661	60S ribosomal protein L29 (Cell surface heparin binding protein HIP)
1582358_s_at	0.19	0.03	-0.8	78.7932	glyceraldehyde-3-phosphate dehydrogenase
1586136_x_at	1.33	0.21	2.26	77.1717	cytochrome c oxidase, subunit VIb polypeptide 1
1583895_x_at	0.02	0	-1.23	71.5064	ribosomal protein L29
1596171_s_at	0.72	0.12	0.63	61.3929	(Cardiac myosin light chain-1) (CMLC1)
1582759_s_at	0.82	0.14	0.9	60.9688	actin, beta /// cytoplasmic beta-actin
1584269_at	2.1	0.36	4.32	59.7141	---
1583392_at	0.54	0.09	0.14	58.4852	ribosomal protein L18a /// ribosomal protein L18a
1592630_s_at	1.03	0.18	1.45	58.0812	cytochrome c oxidase, subunit VIb polypeptide 1
1583580_x_at	0.44	0.08	-0.11	57.68	ribosomal protein L29
1589539_s_at	0.51	0.09	0.07	56.493	ribosomal protein L10
1604455_at	0.25	0.04	-0.63	55.3304	Creatine kinase M-type (Creatine kinase, M chain) (M-CK)
1583489_s_at	0.88	0.15	1.07	54.1917	NADH-ubiquinone oxidoreductase 23 kDa subunit, mitochondrial precursor (Complex I-23KD)
AFFX-Cf_Gapdh_M_at	0.52	0.09	0.09	49.5221	---
1582664_s_at	1.32	0.24	2.25	48.5029	troponin I type 3 (cardiac)
1584791_x_at	0.37	0.07	-0.32	46.8507	ribosomal protein L29
1583701_x_at	0.59	0.11	0.29	46.2057	ribosomal protein L29
1590991_at	0.89	0.16	1.1	43.1115	Transcribed locus
1595324_s_at	0.29	0.05	-0.53	43.1115	ribosomal protein L10
1603866_s_at	0.55	0.1	0.18	42.2243	spectrin, beta, non-erythrocytic 1
1585409_at	1.16	0.22	1.81	39.6706	ankyrin 1 isoform 3
1584421_x_at	0.45	0.09	-0.08	38.8542	ribosomal protein L29
AFFX-Cf_Gapdh_3_at	1.41	0.27	2.48	37.2715	---
1582739_s_at	0.42	0.08	-0.18	36.5044	FXYD domain containing ion transport regulator 1 (phospholemman)
1583445_s_at	1.4	0.27	2.45	36.0019	seven transmembrane domain protein
1589540_x_at	0.68	0.13	0.52	35.0174	ribosomal protein L10
1585193_at	1.22	0.24	1.98	34.2968	CG3420-PA
1590550_s_at	1.16	0.23	1.81	34.0598	Myoglobin
1588483_at	1.6	0.32	2.99	33.5909	transcription elongation factor B (SIII), polypeptide 2
1583517_s_at	0.5	0.1	0.04	33.1285	mitochondrial ribosomal protein L14
1583586_x_at	1.18	0.24	1.87	32.4467	ribosomal protein L15
1583675_at	2.18	0.44	4.54	32.2226	ubiquinol-cytochrome c reductase, Rieske iron-sulfur polypeptide 1
1583189_s_at	1.44	0.29	2.55	31.5594	aspartate aminotransferase 1
1596802_at	0.35	0.07	-0.35	30.4844	Fatty acid-binding protein, heart (H-FABP) (Heart-type fatty acid-binding protein)
1605314_at	1.69	0.35	3.23	29.0406	Transcribed locus
1585235_x_at	0.99	0.21	1.35	27.6652	CG30493-PB
1583179_s_at	1.92	0.41	3.86	26.7228	ubiquitin B precursor
1589664_s_at	1.04	0.22	1.49	26.3549	ATP synthase, H+ transporting, mitochondrial F0 complex, subunit c, isoform 1
1584503_x_at	0.18	0.04	-0.82	26.1729	glutathione peroxidase 1
1583426_x_at	0.22	0.05	-0.71	25.9921	beta globin /// beta globin
1585459_x_at	0.99	0.21	1.36	25.9921	CG30493-PB
1588963_at	1.9	0.41	3.8	25.9921	---
1603350_x_at	0.35	0.08	-0.36	25.1067	Beta enolase (2-phospho-D-glycerate hydro-lyase)
1604406_at	1.03	0.22	1.46	24.761	Galectin-1 (Beta-galactoside-binding lectin L-14-I) (Lactose-binding lectin 1)
1603755_at	1.46	0.32	2.62	24.59	NADH dehydrogenase (ubiquinone) Fe-S protein 6, 13kDa (NADH-coenzyme Q reductase)
1586831_at	0.73	0.16	0.65	24.4201	Phosphoglycerate mutase 2 (Phosphoglycerate mutase isozyme M)
1592633_s_at	1.85	0.4	3.65	24.4201	Transcribed locus
1602702_at	0.76	0.16	0.73	24.2515	Short chain 3-hydroxyacyl-CoA dehydrogenase, mitochondrial precursor (HCDH)
1583370_x_at	0.52	0.11	0.09	23.9176	proteasome alpha 3 subunit isoform 2
1584151_x_at	0.44	0.1	-0.11	23.7524	beta globin /// beta globin
1589698_at	1.24	0.27	2.02	23.4254	chromosome 22 open reading frame 16
1583253_at	0.62	0.14	0.36	22.9433	NADH-ubiquinone oxidoreductase Fe-S protein 7
1592969_s_at	0.76	0.17	0.73	22.9433	NADH-ubiquinone oxidoreductase 49 kDa subunit, mitochondrial precursor (Complex I-49KD) (CI-49KD)
1593894_at	0.87	0.19	1.03	22.7848	Mitochondrial import receptor subunit TOM22 homolog (Translocase of outer membrane 22 kDa subunit homolog)
1604453_at	0.62	0.14	0.38	22.6274	isocitrate dehydrogenase 2 (NADP+), mitochondrial
1594799_at	1.64	0.37	3.09	22.4711	NADH dehydrogenase (ubiquinone) Fe-S protein 3, 30kDa (NADH-coenzyme Q reductase)
1583375_x_at	0.45	0.1	-0.1	22.1618	beta globin /// beta globin
1584426_x_at	0.27	0.06	-0.59	22.1618	ribosomal protein L29
1592970_x_at	0.68	0.15	0.53	22.0087	NADH-ubiquinone oxidoreductase 49 kDa subunit, mitochondrial precursor (Complex I-49KD) (CI-49KD)
1582402_at	1.12	0.25	1.69	21.8566	guanine nucleotide binding protein (G protein), beta polypeptide 3
1584153_s_at	0.98	0.22	1.34	21.259	Glutathione S-transferase kappa 1 (GST 13-13)
AFFX-Cf_Gapdh_5_at	0.13	0.03	-0.95	21.259	---
1583190_x_at	1.26	0.29	2.09	21.1121	aspartate aminotransferase 1
1583145_at	1.12	0.26	1.71	20.9663	ubiquitin A-52 residue ribosomal protein fusion product 1
1585028_x_at	1.08	0.25	1.61	20.9663	peroxisomal enoyl-coenzyme A hydratase-like protein
1585042_at	0.67	0.15	0.51	20.9663	Glutathione S-transferase theta 1 (GST class-theta 1) (Glutathione transferase T1-1)
1586044_s_at	1.95	0.45	3.94	20.8215	actinin, alpha 2
1605925_at	0.85	0.2	0.98	20.5348	CG4041-PA
1595017_s_at	0.58	0.13	0.25	20.393	---
1583615_at	1.6	0.37	2.98	20.1122	inositol polyphosphate-5-phosphatase, 40kDa
1585703_s_at	1.78	0.41	3.48	19.9733	beta-actin /// actin, gamma 1
1584140_s_at	1.6	0.37	2.99	19.8353	ribosomal protein L28
1605350_at	0.28	0.07	-0.54	19.8353	Transcribed locus, weakly XP_526250.1 PREDICTED: hypothetical protein H41 [Pan troglodytes]
1595172_s_at	0.69	0.16	0.56	19.5622	---
1583516_at	0.65	0.15	0.45	19.4271	mitochondrial ribosomal protein L14
1605787_at	1.65	0.39	3.13	19.2929	Phosphofructokinase, muscle
1586744_at	1.75	0.41	3.38	19.0273	transmembrane emp24 protein transport domain containing 4
1582540_at	1.39	0.33	2.42	18.7654	phosphofructokinase, muscle
1583130_at	0.84	0.2	0.95	18.7654	40S ribosomal protein S10 /// 40S ribosomal protein S10 /// 40S ribosomal protein S10
1583795_x_at	1.71	0.41	3.29	18.507	ribosomal protein S5
1583176_at	1.17	0.28	1.83	18.1261	peroxiredoxin 1
1603989_at	1.14	0.27	1.75	18.1261	mitogen-activated protein kinase 8 isoform 4
1583495_at	1.61	0.39	3.01	17.8766	dim1
1588757_at	1.05	0.25	1.5	17.7531	NADH dehydrogenase (ubiquinone) 1 beta subcomplex, 7
1604403_s_at	1.34	0.32	2.29	17.7531	solute carrier family 25, member 4
1584635_x_at	0.4	0.1	-0.24	17.6305	CG30493-PB
1593029_s_at	1.55	0.38	2.86	17.6305	ubiquitin B precursor
1597725_s_at	1.82	0.44	3.58	17.6305	3-hydroxyacyl-CoA dehydrogenase type II (Type II HADH) (
1582724_at	1.4	0.34	2.45	17.5087	decorin
1596406_at	0.28	0.07	-0.54	17.5087	mitogen-activated protein kinase kinase kinase 15
1583148_at	0.76	0.18	0.73	17.3878	ubiquinol-cytochrome c reductase core protein I
1583152_at	1.05	0.26	1.52	17.2677	NADH dehydrogenase (ubiquinone) 1 alpha subcomplex, 8, 19kDa
1588976_at	1.44	0.35	2.57	17.0299	---
1592613_at	1.72	0.42	3.3	16.7955	---
1596727_s_at	1.38	0.34	2.41	16.7955	28S ribosomal protein S12, mitochondrial precursor (S12mt) (MRP-S12) (MT-RPS12)
1599358_at	1.78	0.44	3.46	16.7955	Transcribed locus
1585251_x_at	0.39	0.1	-0.26	16.6795	60S ribosomal protein L29 (Cell surface heparin binding protein HIP)
1586577_at	0.31	0.08	-0.47	16.6795	Transcribed locus
1582670_s_at	1.27	0.31	2.11	16.5642	myosin, light chain 2, regulatory, cardiac, slow
1591740_at	0.73	0.18	0.66	16.4498	poly(A) binding protein, cytoplasmic 1
1588022_s_at	0.93	0.23	1.19	16.3362	Mitochondrial import receptor subunit TOM22 homolog (Translocase of outer membrane 22 kDa subunit homolog) (hTom22)
1586504_at	1.03	0.26	1.45	16.2234	Bax inhibitor-1 (BI-1) (Testis enhanced gene transcript)
1584343_at	1.53	0.38	2.79	16	Transcribed locus
1583193_s_at	1.16	0.29	1.82	15.8895	isocitrate dehydrogenase 3, beta subunit isoform b precursor
1586846_at	1.3	0.32	2.18	15.8895	---
1602233_at	0.79	0.2	0.81	15.8895	ribosomal protein L9
1596206_at	1.24	0.31	2.04	15.7797	calumenin precursor
AFFX-Cf_Actin_5_s_at	0.16	0.04	-0.86	15.7797	---
1584903_at	1.14	0.29	1.77	15.5625	ornithine decarboxylase antizyme 2
1584594_at	0.96	0.24	1.28	15.455	four and a half LIM domains 2 isoform 1
1589821_at	1.73	0.44	3.33	15.455	5-nucleotidase, cytosolic IA
1592397_at	0.69	0.17	0.54	15.2422	succinate-CoA ligase, GDP-forming, alpha subunit
1605145_at	0.52	0.13	0.1	15.1369	---
1582760_x_at	0.23	0.06	-0.69	15.0324	actin, beta /// cytoplasmic beta-actin /// cytoplasmic beta-actin
1592467_at	0.94	0.24	1.22	15.0324	Tropomyosin 1 (alpha)
1586227_at	1.78	0.46	3.47	14.9285	T-cell receptor zeta chain isoform 2 precursor
1587949_x_at	1.27	0.33	2.11	14.9285	Guanine nucleotide-binding protein beta subunit 2-like 1 (Receptor of activated protein kinase C 1)
1587035_s_at	1.12	0.29	1.69	14.8254	ubiquinol-cytochrome c reductase core protein I
1583496_x_at	1.38	0.36	2.41	14.723	dim1
1603557_s_at	1.52	0.39	2.78	14.5203	epsilon subunit of coatomer protein complex isoform c
1588073_at	0.8	0.21	0.85	14.42	---
1595121_at	0.8	0.21	0.85	14.42	beta isoform of regulatory subunit A, protein phosphatase 2 isoform b
1605318_at	0.72	0.19	0.63	14.42	quiescin Q6 isoform a
1585084_at	0.92	0.24	1.18	14.2215	B-cell receptor-associated protein 37
1588233_at	0.42	0.11	-0.18	14.2215	ribosomal protein L18
1588432_at	1	0.26	1.38	14.2215	cytochrome c-1
1596725_s_at	1.34	0.35	2.29	14.2215	28S ribosomal protein S12, mitochondrial precursor (S12mt) (MRP-S12) (MT-RPS12)
1603528_s_at	1.31	0.34	2.22	14.0257	Cysteine-rich protein 1 (Cysteine-rich intestinal protein) (CRIP)
1583641_at	0.29	0.08	-0.53	13.9288	CG40127-PA.3
1603940_x_at	1.08	0.29	1.61	13.9288	Beta enolase (2-phospho-D-glycerate hydro-lyase) (Muscle-specific enolase) (MSE)
1583161_x_at	0.69	0.18	0.54	13.8326	Ribosomal protein S14
1584499_s_at	1.16	0.31	1.8	13.737	smoothelin isoform c
1583550_s_at	1.49	0.4	2.7	13.5479	Vacuolar ATP synthase 16 kDa proteolipid subunit
1588302_at	0.84	0.22	0.94	13.5479	ubiquinol-cytochrome c reductase subunit
1583715_s_at	0.45	0.12	-0.1	13.4543	Apolipoprotein C-I precursor (Apo-CI) (ApoC-I)
1605421_at	1.28	0.34	2.12	13.2691	phosphodiesterase 1C, calmodulin-dependent 70kDa
1583847_x_at	1.64	0.44	3.11	13.1775	60S ribosomal protein L17 (L23)
1583935_at	1.23	0.33	1.99	13.1775	hypothetical LOC487365
1585691_at	0.64	0.17	0.42	13.1775	nuclear transcription factor Y, gamma
1604083_at	1.09	0.29	1.61	13.1775	UBIQUITIN-LIKE PROTEIN FUBI
1583447_s_at	0.2	0.05	-0.76	13.0864	Phospholipid hydroperoxide glutathione peroxidase
1584634_s_at	1.2	0.32	1.91	13.0864	CG30493-PB
1585717_s_at	1.39	0.37	2.43	13.0864	NADH dehydrogenase (ubiquinone) Fe-S protein 3, 30kDa (NADH-coenzyme Q reductase)
1584019_at	0.26	0.07	-0.59	12.996	Protein disulfide-isomerase A4 precursor (Protein ERp-72) (ERp72)
1584304_at	0.66	0.18	0.48	12.996	A-Raf proto-oncogene serine/threonine-protein kinase (A-raf-1) (Proto-oncogene Pks)
1585498_at	1.4	0.38	2.46	12.8171	Glucose-6-phosphate isomerase (GPI) (Phosphoglucose isomerase)
1586077_s_at	1.28	0.35	2.14	12.8171	Alpha crystallin B chain (Alpha(B)-crystallin)
1588333_at	0.89	0.24	1.09	12.7286	CG11448-PA
1600242_s_at	1.11	0.3	1.69	12.7286	Brain protein I3 (pRGR2)
1583284_at	1.57	0.43	2.9	12.6407	---
1583430_at	0.66	0.18	0.48	12.6407	Triosephosphate isomerase (TIM) (Triose-phosphate isomerase)
1585763_at	1.19	0.33	1.9	12.6407	Ubiquinol-cytochrome c reductase complex 11 kDa protein, mitochondrial precursor
1594090_at	1.34	0.37	2.29	12.6407	heart alpha-kinase
1583348_x_at	0.58	0.16	0.26	12.5533	cytochrome c oxidase, subunit VIb polypeptide 1
1602598_at	0.83	0.23	0.93	12.5533	glutathione S-transferase M1 isoform 2
1583434_at	0.72	0.2	0.63	12.4666	Hypothetical LOC479583
1584102_at	0.54	0.15	0.14	12.4666	Transcribed locus
1583207_at	0.43	0.12	-0.15	12.295	gamma-aminobutyric acid receptor associated protein
1591220_at	1.15	0.32	1.78	12.295	actinin, alpha 2
1583611_at	1.44	0.4	2.56	12.2101	Elongation factor 1-gamma (EF-1-gamma) (eEF-1B gamma)
1586454_at	1.56	0.43	2.89	12.1257	---
1588763_at	0.99	0.27	1.34	12.1257	---
1589600_s_at	0.88	0.24	1.05	12.1257	Ubiquitin conjugation factor E4 A
1593711_at	1.07	0.3	1.56	12.1257	Glutathione reductase, mitochondrial precursor (GR) (GRase)
1584506_at	1.4	0.39	2.46	12.042	nebulin-related anchoring protein isoform C
1585036_x_at	0.78	0.22	0.8	12.042	Ribosomal protein S14
1586056_at	0.36	0.1	-0.35	12.042	Ribosomal protein L19
1590979_at	1.16	0.32	1.82	12.042	---
1584350_at	0.99	0.28	1.36	11.9588	N-ethylmaleimide sensitive fusion protein attachment protein beta
1587419_at	1.41	0.39	2.48	11.9588	---
1584926_x_at	0.62	0.18	0.38	11.8762	ribosomal protein L15
1593893_at	1.11	0.31	1.68	11.8762	Mitochondrial import receptor subunit TOM22 homolog (Translocase of outer membrane 22 kDa subunit homolog) (hTom22)
1605069_at	1.35	0.38	2.32	11.7942	DEAD/H (Asp-Glu-Ala-Asp/His) box polypeptide 26
1583767_x_at	1.31	0.37	2.22	11.7127	BCL2/adenovirus E1B 19kDa interacting protein 3
1596075_s_at	1.45	0.41	2.59	11.7127	ankyrin repeat and SOCS box-containing protein 11 isoform a
1584772_x_at	1.24	0.35	2.03	11.6318	ribosomal protein S5
1593710_at	0.94	0.26	1.21	11.6318	Glutathione reductase, mitochondrial precursor (GR) (GRase)
1604141_at	1.16	0.33	1.81	11.6318	60S ribosomal protein L35
1594627_s_at	1.47	0.42	2.64	11.5514	Actin, gamma 1
1587993_x_at	1.37	0.39	2.37	11.4716	Inner membrane protein OXA1L, mitochondrial precursor (Oxidase assembly 1-like protein)
1595463_s_at	1.35	0.38	2.33	11.4716	Transcribed locus
1604831_at	1	0.29	1.39	11.4716	Transcribed locus
1583150_s_at	1.37	0.39	2.39	11.3924	40S ribosomal protein S3
1585464_x_at	0.32	0.09	-0.45	11.3924	60S ribosomal protein L29 (Cell surface heparin binding protein HIP)
1585706_x_at	1.54	0.44	2.84	11.3924	Inner membrane protein OXA1L, mitochondrial precursor (Oxidase assembly 1-like protein)
1590153_at	0.36	0.1	-0.34	11.3137	calumenin precursor
1583519_s_at	0.95	0.27	1.25	11.2356	Isocitrate dehydrogenase [NAD] subunit gamma, mitochondrial precursor
1587427_at	1.18	0.34	1.88	11.2356	ryanodine receptor 2 (cardiac)
1583203_at	0.92	0.26	1.17	11.1579	---
1583957_s_at	0.67	0.19	0.49	11.1579	40S ribosomal protein S9
1582496_at	1.04	0.3	1.48	11.0809	heat shock 27kDa protein 1
1585694_x_at	0.91	0.26	1.13	11.0809	peroxisomal enoyl-coenzyme A hydratase-like protein
1591313_s_at	1.36	0.39	2.35	11.0809	heat shock protein, alpha-crystallin-related, B6
1594089_at	1.27	0.37	2.1	11.0043	heart alpha-kinase
1583378_s_at	0.27	0.08	-0.58	10.8528	presenilin enhancer 2
1584131_x_at	0.25	0.07	-0.64	10.8528	CD81 antigen (26 kDa cell surface protein TAPA-1) (Target of the antiproliferative antibody 1)
1585048_x_at	0.61	0.18	0.33	10.8528	ribosomal protein L15
1584186_at	1.05	0.31	1.52	10.7779	Transcribed locus
1589113_s_at	1.21	0.35	1.95	10.7779	---
1583520_x_at	0.21	0.06	-0.75	10.7034	Isocitrate dehydrogenase [NAD] subunit gamma, mitochondrial precursor
1585166_x_at	1.21	0.35	1.96	10.7034	Phenylalanyl-tRNA synthetase beta chain (Phenylalanine--tRNA ligase beta chain) (PheRS)
1586381_at	1.39	0.41	2.43	10.7034	---
1593242_s_at	0.82	0.24	0.91	10.7034	Transcribed locus
1604790_s_at	0.51	0.15	0.06	10.7034	CG10874-PA, isoform A
1604126_at	0.49	0.14	0.01	10.6295	enoyl Coenzyme A hydratase, short chain, 1, mitochondrial
1587333_at	1.24	0.36	2.01	10.4831	60S ribosomal protein L8
1590439_s_at	1.24	0.37	2.04	10.4831	---
1584147_at	0.19	0.06	-0.79	10.4107	cold inducible RNA binding protein
1595557_at	0.66	0.19	0.46	10.4107	Transcribed locus
1584656_at	0.49	0.15	0.03	10.3388	---
1588790_s_at	0.41	0.12	-0.2	10.3388	40S ribosomal protein S28
1583373_x_at	0.79	0.23	0.81	10.2674	myosin, light polypeptide 6, alkali, smooth muscle and non-muscle
1584414_at	0.91	0.27	1.13	10.2674	Transcribed locus
1584431_at	1.46	0.43	2.6	10.2674	CG9410-PA, isoform A
1582745_at	1.41	0.42	2.49	10.1965	spectrin, beta, non-erythrocytic 1
1598448_at	1.26	0.38	2.08	10.1965	IQ motif containing F4
1584170_at	1.49	0.44	2.68	10.1261	26S proteasome non-ATPase regulatory subunit 7 (26S proteasome regulatory subunit rpn8) (26S proteasome regulatory subunit S12) (Proteasome subunit p40) (Mov34 protein)
1603464_at	1.36	0.41	2.35	10.1261	serine/arginine repetitive matrix 2
1583959_s_at	1.29	0.39	2.17	10.0561	40S ribosomal protein S15 (RIG protein)
1584423_x_at	0.64	0.19	0.42	10.0561	Ribosomal protein L7a
1584672_at	0.41	0.12	-0.21	10.0561	60S acidic ribosomal protein P2
1593329_s_at	1.37	0.41	2.38	9.91766	Transcribed locus
1596207_at	1.44	0.43	2.56	9.91766	5-aminolevulinate synthase, nonspecific, mitochondrial precursor
1588228_at	0.63	0.19	0.38	9.84916	Mitochondrial 39S ribosomal protein L23 (L23mt) (MRP-L23)
1589370_s_at	0.97	0.29	1.31	9.84916	small nuclear ribonucleoprotein D2
1605242_at	1.08	0.33	1.6	9.84916	Glucokinase (hexokinase 4) regulator
1605889_at	0.83	0.25	0.92	9.84916	Myosin, light polypeptide 2, regulatory, cardiac, slow
1583473_s_at	0.49	0.15	0	9.78112	Beta enolase (2-phospho-D-glycerate hydro-lyase) (Muscle-specific enolase) (MSE)
1583571_s_at	0.76	0.23	0.73	9.78112	C10 protein
1583114_x_at	0.46	0.14	-0.06	9.71356	myosin, light polypeptide 6, alkali, smooth muscle and non-muscle
1583552_x_at	0.86	0.26	1	9.71356	myosin, light polypeptide 6, alkali, smooth muscle and non-muscle
1584163_at	0.67	0.2	0.49	9.71356	hypothetical protein LOC611437
1584443_at	0.6	0.18	0.31	9.71356	Transcribed locus
1585987_x_at	0.65	0.2	0.44	9.71356	Ribosomal protein L29
1605930_at	0.66	0.2	0.48	9.71356	Upstream stimulatory factor 2 (Upstream transcription factor 2)
1585775_s_at	0.49	0.15	0.01	9.64646	CG7601-PA
1591591_at	0.46	0.14	-0.07	9.64646	FGF intracellular binding protein isoform b
1585529_at	0.54	0.16	0.14	9.57983	Yip1 interacting factor homolog
1589777_at	1.42	0.43	2.51	9.57983	T-cell receptor zeta chain isoform 2 precursor
1594669_at	1.2	0.37	1.93	9.57983	platelet/endothelial cell adhesion molecule (CD31 antigen)
1586995_at	1.33	0.41	2.26	9.51366	non-SMC element 1 homolog
1583965_at	0.91	0.28	1.14	9.38268	methionine adenosyltransferase II, alpha
1597619_at	0.93	0.29	1.18	9.38268	---
1583549_at	0.74	0.23	0.67	9.31787	Vacuolar ATP synthase 16 kDa proteolipid subunit
1583719_at	0.49	0.15	0.01	9.31787	ribosomal protein L35a
1584530_at	0.5	0.16	0.04	9.25351	---
1585524_at	1.18	0.37	1.85	9.25351	Splicing factor, arginine/serine-rich 2 (Splicing factor SC35) (SC-35) (Splicing component, 35 kDa)
1602085_s_at	1.39	0.43	2.42	9.18959	Transcribed locus
1583518_at	0.1	0.03	-1.04	9.12611	Isocitrate dehydrogenase [NAD] subunit gamma, mitochondrial precursor
1586640_at	1.05	0.33	1.5	9.06307	T-cell surface glycoprotein E2 precursor (E2 antigen) (CD99 antigen) (MIC2 protein) (12E7)
1588588_at	0.96	0.3	1.27	9.06307	Integrin alpha-5 precursor (Fibronectin receptor alpha subunit) (Integrin alpha-F) (VLA-5) (CD49e)
1592554_at	1.14	0.36	1.75	9.06307	14-3-3 protein epsilon (14-3-3E) (Mitochondrial import stimulation factor L subunit) (MSF L)
1592673_at	0.56	0.18	0.2	9.06307	Transcribed locus
1592915_s_at	0.84	0.26	0.95	9.06307	CG7289-PA
1604398_at	0.93	0.29	1.2	9.06307	ribosomal protein S21
1584643_x_at	0.92	0.29	1.16	9.00047	ribosomal protein S5
1583386_at	0.26	0.08	-0.59	8.9383	ATP synthase, H+ transporting, mitochondrial F0 complex, subunit c isoform 2a precursor
1583704_at	1.08	0.34	1.6	8.9383	hypothetical protein LOC607874
1585071_s_at	1.23	0.39	2	8.9383	NADH-ubiquinone oxidoreductase 15 kDa subunit (Complex I-15 kDa) (CI-15 kDa)
1592358_at	0.94	0.3	1.23	8.9383	PDZ and LIM domain 4
1585353_at	0.35	0.11	-0.35	8.87656	UBIQUITIN-LIKE PROTEIN FUBI
1604170_at	0.8	0.25	0.84	8.87656	ATP synthase, H+ transporting, mitochondrial F1 complex, alpha subunit 1, cardiac muscle
1584099_at	1.15	0.37	1.77	8.75435	reticulon 4 interacting protein 1
1588857_at	1.21	0.39	1.94	8.75435	---
1584097_at	1.2	0.39	1.93	8.69388	Proteasome activator complex subunit 1 (Proteasome activator 28-alpha subunit)
1592468_at	0.67	0.22	0.51	8.69388	---
1583140_at	1.26	0.4	2.07	8.63383	---
1583826_s_at	0.77	0.25	0.78	8.63383	CG9921-PA
1599822_s_at	1.32	0.42	2.24	8.63383	Transcribed locus
1592447_at	0.55	0.18	0.18	8.57419	hypothetical protein LOC607945
1602272_s_at	1.34	0.43	2.28	8.57419	Ubiquitin-associated protein 1
1586279_at	0.4	0.13	-0.24	8.51496	hypothetical protein LOC608597
1588798_s_at	1.35	0.44	2.31	8.51496	Aspartate aminotransferase, mitochondrial precursor (Transaminase A) (Glutamate oxaloacetate transaminase-2)
1592842_s_at	1.1	0.36	1.66	8.51496	peroxisomal enoyl-coenzyme A hydratase-like protein
1584477_at	0.15	0.05	-0.88	8.45614	Transcribed locus
1585871_s_at	0.74	0.24	0.68	8.45614	magmas-like protein
1589656_s_at	0.69	0.22	0.54	8.45614	nucleolar protein family A, member 3
1584734_x_at	1	0.33	1.39	8.39773	ribosomal protein S5
1605256_at	0.57	0.19	0.23	8.39773	fibrillin 2 precursor
1592624_at	1.05	0.34	1.5	8.33973	Transcribed locus
1583387_at	0.74	0.24	0.68	8.28212	Lysosome-associated membrane glycoprotein 1 precursor (LAMP-1) (CD107a antigen)
1583769_s_at	0.93	0.3	1.18	8.28212	Peroxiredoxin 5, mitochondrial precursor (Prx-V) (Peroxisomal antioxidant enzyme) (PLP)
1584523_at	0.39	0.13	-0.26	8.28212	GCN1 general control of amino-acid synthesis 1-like 1
1587294_at	0.67	0.22	0.51	8.28212	R3H domain protein KIAA1002
1596604_at	1.23	0.4	2	8.28212	---
1602169_at	0.83	0.27	0.93	8.28212	regulatory subunit PR 53 of protein phosphatase 2A isoform b
1585093_at	0.54	0.18	0.15	8.22491	succinate dehydrogenase complex, subunit C precursor
1583234_x_at	0.91	0.3	1.15	8.1681	CG11624-PA, isoform A
1584794_at	0.99	0.33	1.37	8.1681	Transcribed locus
1600241_s_at	0.73	0.24	0.67	8.1681	Brain protein I3 (pRGR2)
1582525_at	0.47	0.15	-0.05	8.11168	Sec61 alpha 1 subunit (S. cerevisiae)
1583577_s_at	0.27	0.09	-0.58	8.11168	prostaglandin D2 synthase 21kDa (brain)
1584161_x_at	1.14	0.38	1.76	8.11168	ferritin, heavy polypeptide 1
1592595_s_at	0.78	0.26	0.79	8.11168	Splicing factor 1 (Zinc finger protein 162) (Transcription factor ZFM1) (Zinc finger gene in MEN1 locus)
1584393_at	0.4	0.13	-0.22	8.05564	serpin peptidase inhibitor, clade F (alpha-2 antiplasmin, pigment epithelium derived factor), member 1
1584680_s_at	0.72	0.24	0.64	8.05564	Fatty acid-binding protein, heart (H-FABP) (Heart-type fatty acid-binding protein)
1584093_at	0.51	0.17	0.06	8	hypothetical LOC476739
1586793_at	0.36	0.12	-0.34	8	proline arginine rich coiled coil 1
1589342_x_at	1.18	0.4	1.88	8	Inner membrane protein OXA1L, mitochondrial precursor (Oxidase assembly 1-like protein) (OXA1-like protein) (OXA1Hs) (Hsa)
1604542_at	0.49	0.16	0	8	Transcribed locus
1583112_at	1.02	0.34	1.43	7.94474	Ribosomal protein S11
1583252_at	1.3	0.44	2.19	7.94474	divalent cation tolerant protein CUTA isoform 1
1584945_at	0.65	0.22	0.44	7.94474	fatty acid desaturase 3
1585540_at	0.44	0.15	-0.13	7.94474	---
1586690_at	1.15	0.38	1.77	7.88986	NTF2-related export protein 1
1583305_at	1.2	0.4	1.91	7.83536	heat shock protein 1, beta
1584695_at	0.68	0.23	0.53	7.83536	succinate dehydrogenase complex, subunit B, iron sulfur (Ip)
1584946_at	0.61	0.2	0.33	7.83536	ribosomal protein L36
1587400_at	1	0.34	1.38	7.83536	Mitochondrial chaperone BCS1 (BCS1-like protein) (H-BCS1)
1593270_at	0.3	0.1	-0.5	7.83536	Peroxiredoxin 5, mitochondrial precursor (Prx-V) (Peroxisomal antioxidant enzyme)
1605632_at	1.13	0.38	1.74	7.83536	---
1591016_at	0.73	0.25	0.65	7.78124	phosphodiesterase 4D interacting protein isoform 2
1601995_at	0.26	0.09	-0.59	7.78124	transcription elongation factor B (SIII), polypeptide 2
1585255_x_at	0.52	0.18	0.1	7.72749	CD81 antigen (26 kDa cell surface protein TAPA-1) (Target of the antiproliferative antibody 1) (Tetraspanin-28)
1585546_s_at	0.76	0.26	0.75	7.72749	Tetratricopeptide repeat protein 11 (TPR repeat protein 11) (Fis1 homolog)
1593512_at	0.96	0.33	1.28	7.72749	Transcribed locus
1596294_s_at	0.38	0.13	-0.28	7.72749	fusion (involved in t(12;16) in malignant liposarcoma) (predicted)
1604230_at	1.2	0.41	1.92	7.72749	NADH dehydrogenase 1 beta subcomplex 4
1583465_at	1.1	0.37	1.65	7.6211	Transcription factor-like protein 4 (Max-like bHLHZip protein) (BigMax protein) (Mlx)
1592371_s_at	0.22	0.07	-0.72	7.6211	Guanine nucleotide-binding protein beta subunit 2-like 1 (Receptor of activated protein kinase C 1) (RACK1)
1583308_at	0.35	0.12	-0.36	7.56846	Glutathione S-transferase P (GST 7-7) (Chain 7) (GST class-pi)
1594942_s_at	0.88	0.3	1.06	7.56846	---
1601320_at	0.43	0.15	-0.15	7.56846	hypothetical protein LOC612191
1603972_at	0.82	0.28	0.89	7.56846	Transcribed locus
1584694_at	1.11	0.38	1.67	7.51618	T-cell surface glycoprotein E2 precursor (E2 antigen) (CD99 antigen) (MIC2 protein) (12E7)
1585137_at	0.88	0.3	1.07	7.51618	Mitochondrial 2-oxoglutarate/malate carrier protein (OGCP)
1586284_at	1.21	0.42	1.95	7.51618	ATP synthase coupling factor 6, mitochondrial precursor (ATPase subunit F6)
1589766_s_at	0.3	0.1	-0.5	7.51618	microtubule-associated protein 1 light chain 3 alpha
1593257_s_at	1.05	0.36	1.51	7.51618	Transcribed locus
1605675_at	0.88	0.3	1.07	7.51618	---
1583154_at	1.01	0.35	1.41	7.46426	Purine nucleoside phosphorylase (Inosine phosphorylase) (PNP)
1588822_at	0.55	0.19	0.16	7.46426	Transcribed locus
1589240_s_at	1.14	0.39	1.75	7.46426	ubiquinol-cytochrome c reductase, Rieske iron-sulfur polypeptide 1
1603886_s_at	0.91	0.31	1.15	7.46426	Transcribed locus, weakly NP_446374.1 acetyl-Coenzyme A carboxylase beta [Rattus norvegicus]
1583510_at	1.04	0.36	1.5	7.4127	Transcribed locus
1592053_s_at	0.42	0.15	-0.17	7.4127	Chaperone-activity of bc1 complex-like, mitochondrial precursor (Chaperone-ABC1-like)
1601321_at	0.79	0.27	0.82	7.4127	CG12935-PA
1583160_s_at	0.78	0.27	0.79	7.3615	Ribosomal protein S14
1583166_at	0.95	0.33	1.26	7.3615	Propionyl-CoA carboxylase beta chain, mitochondrial precursor (PCCase beta subunit)
1583511_at	1.04	0.36	1.5	7.3615	Transcribed locus
1586840_at	0.82	0.28	0.9	7.3615	Kynurenine--oxoglutarate transaminase I (Kynurenine aminotransferase I) (KATI)
1599600_s_at	1	0.35	1.38	7.3615	Male-enhanced antigen-1 (Mea-1)
1583868_at	1.19	0.41	1.88	7.31065	Transcribed locus
1589829_s_at	1.06	0.37	1.55	7.31065	Transcribed locus
1597813_x_at	1.04	0.36	1.5	7.31065	Ribosomal protein L6
1602186_x_at	0.62	0.21	0.35	7.31065	---
1582738_at	0.12	0.04	-0.96	7.26015	FXYD domain containing ion transport regulator 1 (phospholemman)
1584564_s_at	0.87	0.3	1.02	7.26015	seryl-tRNA synthetase
1592625_at	1.18	0.41	1.85	7.26015	Transcribed locus
1595994_at	0.99	0.34	1.35	7.26015	Transcribed locus
1583142_s_at	0.35	0.12	-0.37	7.21	casein kinase 2, beta polypeptide
1583249_s_at	0.72	0.25	0.64	7.1602	ubiquitin carboxy-terminal hydrolase L1
1586934_at	1.05	0.37	1.53	7.11074	Solute carrier family 2, facilitated glucose transporter, member 1 (Glucose transporter type 1, erythrocyte/brain)
1590893_at	1.02	0.36	1.44	7.11074	Transcribed locus
1592300_x_at	1.22	0.43	1.98	7.11074	ribosomal protein S5
1595133_s_at	0.98	0.35	1.32	7.11074	Poly(rC)-binding protein 2 (Alpha-CP2) (Putative heterogeneous nuclear ribonucleoprotein X) (hnRNP X) (CTBP) (CBP)
1595545_at	0.28	0.1	-0.55	7.11074	Transcribed locus
1583745_at	0.75	0.27	0.72	7.01285	nucleosome assembly protein 1-like 4 (predicted)
1588802_at	0.39	0.14	-0.26	7.01285	Protein KIAA1173
1590593_s_at	0.71	0.25	0.62	7.01285	glutathione S-transferase A4
1584285_at	1.02	0.36	1.43	6.9644	Transcribed locus
1583594_at	1.05	0.38	1.53	6.9163	Transcribed locus, moderately XP_001059315.1 PREDICTED: hypothetical protein [Rattus norvegicus]
1583490_x_at	0.41	0.15	-0.2	6.86852	NADH-ubiquinone oxidoreductase 23 kDa subunit, mitochondrial precursor (Complex I-23KD) (CI-23KD) (TYKY subunit)
1584466_at	1	0.36	1.38	6.86852	---
1592980_s_at	0.75	0.27	0.71	6.86852	Heat shock 22kDa protein 8
1594796_s_at	0.54	0.2	0.16	6.86852	barrier to autointegration factor 1
1585247_at	1.07	0.39	1.58	6.82108	adaptor-related protein complex 2, beta 1 subunit
1586727_at	0.56	0.2	0.21	6.82108	hypothetical protein LOC612339
1583118_s_at	0.81	0.3	0.88	6.72717	Ribosomal protein S18
1585556_at	0.98	0.36	1.33	6.72717	Transcribed locus
1586203_x_at	0.75	0.27	0.7	6.72717	Prefoldin subunit 5 (C-myc binding protein Mm-1) (Myc modulator 1) (EIG-1)
1595546_at	0.52	0.19	0.1	6.72717	Transcribed locus
1603454_at	0.33	0.12	-0.4	6.72717	cytochrome c oxidase, subunit VIb polypeptide 1
1583182_at	0.58	0.21	0.25	6.6807	STIP1 homology and U-box containing protein 1
1583449_at	0.57	0.21	0.23	6.6807	Methionine-R-sulfoxide reductase (Selenoprotein X 1)
1584321_x_at	0.6	0.22	0.31	6.6807	ribosomal protein S5
1588135_at	1.14	0.42	1.75	6.6807	Era G-protein-like 1
1584191_at	1.02	0.37	1.44	6.63456	Transcribed locus
1594472_s_at	1.06	0.39	1.54	6.63456	Transcribed locus
1585165_at	0.9	0.33	1.13	6.54322	Phenylalanyl-tRNA synthetase beta chain (Phenylalanine--tRNA ligase beta chain) (PheRS)
1587378_at	0.66	0.24	0.48	6.54322	Calcyclin (Prolactin receptor associated protein) (PRA)
1589784_at	0.62	0.23	0.36	6.54322	Guanylate kinase (GMP kinase)
1604890_at	0.94	0.35	1.23	6.54322	NMDA receptor regulated 1-like protein isoform 1
1593028_at	0.46	0.17	-0.07	6.49802	ubiquitin B precursor
1595906_s_at	0.56	0.21	0.21	6.49802	Transcribed locus
1583556_at	1	0.37	1.38	6.45313	selenoprotein W, 1
1583725_at	0.69	0.26	0.56	6.45313	Tu translation elongation factor, mitochondrial
1585508_s_at	0.98	0.36	1.32	6.45313	ribophorin II precursor
1601504_at	0.89	0.33	1.09	6.45313	Transcribed locus
1583211_at	0.88	0.33	1.06	6.40856	SNARE-associated protein Snapin (Synaptosomal-associated protein 25 binding protein) (SNAP-associated protein)
1583579_s_at	1.04	0.39	1.49	6.40856	NADH dehydrogenase (ubiquinone) 1 alpha subcomplex, 2, 8kDa
1591804_s_at	0.63	0.24	0.39	6.40856	Zinc finger DHHC domain containing protein 7 (Zinc finger protein 370)
1598372_at	0.3	0.11	-0.49	6.40856	Transcribed locus
1583276_at	0.1	0.04	-1.04	6.36429	Proteasome subunit beta type 4 precursor (Proteasome beta chain) (Macropain beta chain)
1595082_s_at	0.23	0.09	-0.67	6.36429	Oxysterol-binding protein 1
1582712_at	0.65	0.24	0.44	6.32033	sulfotransferase family, cytosolic, 1A, phenol-preferring, member 1
1582788_s_at	0.67	0.25	0.5	6.32033	ubiquitin specific peptidase 11
1586239_s_at	0.93	0.35	1.2	6.32033	isocitrate dehydrogenase 3 (NAD+) alpha
1590738_at	0.99	0.37	1.36	6.32033	Brain protein 44
1597649_at	1.12	0.42	1.7	6.32033	---
1583554_at	0.45	0.17	-0.1	6.27667	ATP synthase, H+ transporting, mitochondrial F1 complex, alpha subunit 1, cardiac muscle
1583831_at	0.44	0.16	-0.13	6.27667	40S ribosomal protein S2 /// 40S ribosomal protein S2 /// 40S ribosomal protein S2
1584858_at	0.29	0.11	-0.52	6.27667	Transcribed locus
1585337_x_at	0.67	0.25	0.51	6.27667	---
1586932_at	0.33	0.12	-0.42	6.27667	S-100 protein, alpha chain (S100 calcium-binding protein A1)
1593219_s_at	0.7	0.26	0.57	6.27667	Transcribed locus
1593733_at	0.63	0.24	0.38	6.27667	---
1599110_at	0.63	0.24	0.39	6.27667	hypothetical protein XP_529325
1583735_at	0.91	0.35	1.15	6.23332	thyroid hormone receptor associated protein 2
1584397_at	0.88	0.33	1.06	6.23332	Transcribed locus
1599303_at	0.32	0.12	-0.45	6.23332	40S ribosomal protein SA (p40) (34/67 kDa laminin receptor)
1602670_x_at	0.75	0.28	0.71	6.23332	40S ribosomal protein S16
1584141_at	0.67	0.26	0.51	6.1475	parvin, beta isoform b
1586034_x_at	0.4	0.15	-0.23	6.1475	prefoldin 5 isoform 1 /// Prefoldin subunit 5 (C-myc binding protein Mm-1) (Myc modulator 1) (EIG-1)
1587429_s_at	0.99	0.38	1.36	6.1475	DNA-directed RNA polymerase II 14.5 kDa polypeptide (RPB9) (RPB14.5)
1594379_x_at	1.07	0.41	1.58	6.1475	growth arrest and DNA-damage-inducible, alpha [Homo sapiens]
1584143_s_at	0.97	0.37	1.29	6.10504	---
1584895_at	0.4	0.15	-0.23	6.10504	CG3835-PA, isoform A
1589650_x_at	0.38	0.14	-0.29	6.10504	Glucokinase
1591004_at	0.64	0.24	0.41	6.10504	Leucine-rich repeats and immunoglobulin-like domains protein 1 precursor (LIG-1)
1583382_s_at	0.46	0.18	-0.05	6.06287	defender against cell death 1
1585286_at	0.83	0.32	0.91	6.06287	Probable RNA-dependent helicase p72 (DEAD-box protein p72) (DEAD-box protein 17)
1589781_x_at	1.07	0.41	1.58	6.06287	ribosomal protein L10 /// ribosomal protein L10 /// ribosomal protein L10 /// ribosomal protein L10
1593778_s_at	0.53	0.2	0.12	6.06287	NADH-ubiquinone oxidoreductase 9 kDa subunit, mitochondrial precursor (Complex I-9KD) (CI-9KD)
1584052_s_at	1.03	0.4	1.47	6.02099	Transcribed locus
1585424_x_at	0.39	0.15	-0.24	6.02099	myosin, light polypeptide 6, alkali, smooth muscle and non-muscle
1589711_s_at	0.75	0.29	0.72	6.02099	proteasome beta 5 subunit
1589790_s_at	0.91	0.35	1.14	6.02099	NADH dehydrogenase (ubiquinone) 1 alpha subcomplex, 6, 14kDa
1598523_at	0.29	0.11	-0.52	6.02099	Glucose-6-phosphate isomerase (GPI)
1599370_at	0.8	0.31	0.84	6.02099	magnesium-dependent phosphatase-1
1585795_at	0.42	0.16	-0.16	5.9794	Creatine kinase B-type (Creatine kinase, B chain) (B-CK)
1587050_at	1.06	0.41	1.53	5.89708	lectin, galactoside-binding, soluble, 9 (galectin 9)
1588170_at	0.42	0.16	-0.18	5.89708	hypothetical protein LOC611967
1597570_s_at	0.67	0.26	0.49	5.89708	heat shock 27kDa protein 3
1583606_at	0.8	0.31	0.84	5.85634	Transcribed locus
1598570_s_at	0.84	0.33	0.95	5.85634	ADP-ribosylation factor-like 1
1584118_at	0.96	0.38	1.27	5.81589	transmembrane emp24 protein transport domain containing 9
1584733_at	1.03	0.41	1.47	5.81589	Transcribed locus
1585390_at	0.79	0.31	0.83	5.81589	Transcribed locus
1586795_at	0.91	0.36	1.15	5.81589	Transcribed locus
1588854_at	1.11	0.44	1.68	5.81589	yippee protein homolog
1591551_s_at	1.11	0.44	1.68	5.81589	dynactin 3 isoform 2
1595272_s_at	0.42	0.17	-0.17	5.81589	Tribbles homolog 2 (Drosophila)
1601291_at	0.6	0.24	0.3	5.77572	myotonic dystrophy protein kinase
1602342_at	0.27	0.11	-0.58	5.77572	ribosomal protein L10a
1584087_at	0.66	0.26	0.48	5.73582	Nucleoside diphosphate-linked moiety X motif 8, mitochondrial precursor (Nudix motif 8)
1584413_at	0.51	0.2	0.06	5.73582	fructosamine 3 kinase
1586702_at	0.69	0.27	0.55	5.73582	tyrosine kinase with immunoglobulin-like and EGF-like domains 1
1584911_x_at	0.27	0.11	-0.58	5.6962	40S ribosomal protein S15 (RIG protein)
1586441_at	0.7	0.28	0.57	5.6962	Voltage-dependent anion-selective channel protein 3 (VDAC-3) (Outer mitochondrial membrane protein porin 3)
1587410_at	0.99	0.4	1.36	5.6962	---
1603744_s_at	0.62	0.25	0.37	5.6962	Transcribed locus, weakly XP_529325.1 PREDICTED: hypothetical protein XP_529325 [Pan troglodytes]
1584897_at	0.79	0.32	0.83	5.65685	ubiquitously-expressed transcript isoform 1
1588372_at	0.69	0.28	0.56	5.65685	hepatitis B virus x-interacting protein
1603511_s_at	0.36	0.14	-0.34	5.65685	ADP-ribosylation factor 1
1583987_at	0.72	0.29	0.62	5.61778	---
1585400_at	0.81	0.33	0.88	5.61778	HCLS1 associated protein X-1 isoform a
1587211_at	0.61	0.24	0.33	5.61778	---
1596205_at	0.89	0.36	1.08	5.61778	Acyl-CoA desaturase (Stearoyl-CoA desaturase) (Fatty acid desaturase) (Delta(9)-desaturase)
1603493_at	0.9	0.36	1.11	5.61778	CG8768-PA
1604552_at	0.41	0.16	-0.21	5.61778	---
1605058_at	0.54	0.22	0.16	5.61778	---
1583113_x_at	0.83	0.33	0.92	5.54044	60S ribosomal protein L17 (L23) /// 60S ribosomal protein L17 (L23) /// 60S ribosomal protein L17 (L23)
1583683_at	0.66	0.27	0.47	5.54044	Coiled-coil-helix-coiled-coil-helix domain containing protein 2 (HCV NS2 trans-regulated protein) (NS2TP)
1583765_at	0.94	0.38	1.22	5.54044	BCL2/adenovirus E1B 19kDa interacting protein 3
1584664_s_at	0.61	0.25	0.34	5.54044	NADH-ubiquinone oxidoreductase ESSS subunit, mitochondrial precursor (Complex I-ESSS) (CI-ESSS) (Neuronal protein 17.3) (p17.3) (Np17.3)
1586003_x_at	0.64	0.26	0.41	5.54044	---
1588545_s_at	0.78	0.32	0.8	5.54044	ubiquitin-binding protein homolog
1592277_at	0.58	0.23	0.25	5.54044	Rho-related GTP-binding protein RhoC (Silica-induced gene 61 protein) (SIG-61)
1596918_s_at	0.79	0.32	0.83	5.54044	Transcribed locus
1601975_s_at	0.7	0.28	0.57	5.54044	ADP/ATP translocase 3 (Adenine nucleotide translocator 2) (ANT 3)
1604233_at	0.84	0.34	0.95	5.54044	hypothetical LOC480670
1604502_at	0.92	0.37	1.17	5.54044	phytanoyl-CoA hydroxylase precursor
1584009_x_at	0.33	0.14	-0.4	5.50217	myosin, light polypeptide 6, alkali, smooth muscle and non-muscle
1584860_at	0.57	0.23	0.23	5.50217	epsilon subunit of coatomer protein complex isoform c
1592934_s_at	0.57	0.23	0.22	5.50217	proteasome beta 5 subunit
1583890_x_at	0.86	0.35	1.01	5.46416	Translocon-associated protein, delta subunit precursor (TRAP-delta) (Signal sequence receptor delta subunit)
1585076_x_at	0.37	0.15	-0.32	5.46416	ribosomal protein S13 /// ribosomal protein S13
1585777_at	0.57	0.23	0.23	5.46416	ankyrin repeat and SOCS box-containing protein 2 (predicted)
1587973_s_at	0.98	0.4	1.32	5.46416	eukaryotic translation initiation factor 2B, subunit 4 delta short isoform
1589179_x_at	0.53	0.22	0.13	5.46416	ribosomal protein S19
1584752_at	1.01	0.41	1.4	5.42642	Transcribed locus
1591059_at	0.42	0.17	-0.16	5.42642	---
1597211_s_at	0.78	0.32	0.78	5.42642	HLA-B associated transcript 5
1597569_at	0.81	0.33	0.87	5.42642	THAP domain protein 4
1584579_x_at	0.3	0.12	-0.5	5.38893	40S ribosomal protein S15 (RIG protein)
1585401_at	0.3	0.12	-0.49	5.38893	3-hydroxyacyl-CoA dehydrogenase type II (Endoplasmic reticulum-associated amyloid beta-peptide binding protein)
1587458_at	0.5	0.21	0.05	5.38893	FLN29 gene product
1602181_at	1.02	0.42	1.44	5.38893	CG17680-PA
1605399_at	0.55	0.23	0.19	5.38893	---
1585280_at	0.61	0.25	0.35	5.35171	RNA-binding protein with multiple splicing (RBP-MS)
1590668_s_at	0.86	0.35	1	5.35171	hypothetical protein LOC611076
1592520_at	0.35	0.15	-0.35	5.35171	death-associated protein 3
1583141_at	0.87	0.36	1.04	5.31474	casein kinase 2, beta polypeptide
1584422_x_at	0.4	0.16	-0.23	5.31474	ribosomal protein S5
1586930_at	0.68	0.28	0.52	5.31474	NADH dehydrogenase (ubiquinone) 1 alpha subcomplex, 10, 42kDa precursor
1593525_at	0.53	0.22	0.11	5.31474	Transcribed locus
1583384_s_at	0.87	0.36	1.04	5.27803	Myosin regulatory light chain 2, smooth muscle isoform (Myosin RLC) (LC20)
1585807_at	0.64	0.27	0.42	5.27803	Transcribed locus
1589062_at	0.27	0.11	-0.56	5.27803	brain protein 17 isoform 2
1584439_at	0.5	0.21	0.05	5.24157	Guanine nucleotide binding protein (G protein), beta polypeptide 1
1585225_x_at	0.35	0.15	-0.36	5.24157	ribosomal protein S5
1592755_s_at	0.9	0.38	1.1	5.24157	Electron transfer flavoprotein-ubiquinone oxidoreductase, mitochondrial precursor (ETF-QO)
1583349_s_at	0.49	0.21	0.02	5.20537	Finkel-Biskis-Reilly murine sarcoma virusubiquitously expressed
1587016_at	0.74	0.31	0.68	5.20537	O-linked mannose beta1,2-N-acetylglucosaminyltransferase
1587455_at	0.49	0.21	0.02	5.20537	---
1592407_s_at	0.76	0.32	0.75	5.20537	NADH-cytochrome b5 reductase (B5R) (Diaphorase 1)
1592948_s_at	0.91	0.38	1.14	5.20537	RING-box protein 1 (Rbx1)
1583175_at	0.74	0.31	0.67	5.16941	Tetratricopeptide repeat protein 1 (TPR repeat protein 1)
1585634_s_at	0.81	0.34	0.87	5.16941	DNA-directed RNA polymerases III 12.5 kDa polypeptide (RNA polymerase III C11 subunit) (HsC11p) (hRPC11)
1586729_s_at	0.71	0.3	0.61	5.16941	eukaryotic translation initiation factor 3, subunit 12
1586933_at	0.24	0.1	-0.64	5.16941	Platelet-activating factor acetylhydrolase IB gamma subunit (PAF acetylhydrolase 29 kDa subunit)
1588377_at	0.26	0.11	-0.6	5.16941	[3-methyl-2-oxobutanoate dehydrogenase [lipoamide]] kinase, mitochondrial precursor
1592448_at	0.72	0.31	0.64	5.16941	---
1597090_at	0.29	0.12	-0.51	5.16941	---
1605468_at	0.88	0.37	1.06	5.16941	protein phosphatase 1 regulatory inhibitor subunit 8 isoform alpha
1605583_at	0.72	0.3	0.62	5.16941	cardiac titin
1585044_x_at	0.94	0.4	1.22	5.1337	myosin, light polypeptide 6, alkali, smooth muscle and non-muscle
1586322_at	0.71	0.3	0.62	5.1337	Ras protein-specific guanine nucleotide-releasing factor 2
1586848_at	0.63	0.27	0.39	5.09824	Transcribed locus
1590075_at	0.98	0.41	1.32	5.09824	ATP-sensitive inward rectifier potassium channel 8 (Potassium channel, inwardly rectifying, subfamily J, member 8)
1599828_at	1.01	0.43	1.41	5.09824	---
1583686_at	0.68	0.29	0.53	5.06303	Flotillin-2 (Reggie-1) (REG-1)
1584555_at	0.71	0.3	0.62	5.06303	chromosome 1 open reading frame 21
1587380_at	0.78	0.33	0.79	5.06303	GPI-anchor transamidase precursor (GPI transamidase) (Phosphatidylinositol-glycan biosynthesis, class K protein) (PIG-K)
1589524_s_at	0.53	0.23	0.12	5.06303	heat shock 27kDa protein 3
1589676_s_at	0.76	0.32	0.73	5.06303	actin, alpha, cardiac muscle 1
1595325_x_at	0.98	0.42	1.32	5.06303	ribosomal protein L10
1597970_at	0.91	0.39	1.13	5.06303	catenin, alpha-like 1
1601499_at	0.71	0.3	0.6	5.06303	nuclear receptor subfamily 2, group F, member 6
1595464_s_at	1	0.43	1.38	5.02805	Transcribed locus
1583828_at	0.95	0.41	1.25	4.99332	Phosphoglycerate mutase 1 (Phosphoglycerate mutase isozyme B) (PGAM-B) (BPG-dependent PGAM 1)
1585349_at	0.37	0.16	-0.31	4.99332	Transcribed locus
1588275_at	0.39	0.17	-0.25	4.99332	R12C12.6
1588500_at	0.86	0.37	1	4.99332	Transcribed locus
1593721_s_at	0.76	0.33	0.74	4.99332	selenium binding protein 1
1584061_at	0.85	0.37	0.98	4.95883	leucine zipper, down-regulated in cancer 1
1585324_at	0.57	0.25	0.22	4.95883	Malonyl CoA-acyl carrier protein transacylase, mitochondrial precursor (MCT) (Mitochondrial malonyltransferase)
1587917_s_at	0.89	0.38	1.08	4.95883	Transcribed locus
1592387_x_at	0.4	0.17	-0.22	4.95883	NADH-ubiquinone oxidoreductase 49 kDa subunit, mitochondrial precursor (Complex I-49KD) (CI-49KD)
1595081_s_at	0.37	0.16	-0.3	4.95883	Oxysterol-binding protein 1
1603902_s_at	0.62	0.27	0.36	4.95883	cold inducible RNA binding protein
1584006_at	0.89	0.39	1.07	4.92458	polymerase (RNA) II (DNA directed) polypeptide G
1588819_at	0.31	0.13	-0.48	4.92458	HLA-B associated transcript 1
1592145_s_at	0.53	0.23	0.12	4.92458	glutathione S-transferase, pi 1
1595120_at	0.9	0.39	1.12	4.92458	beta isoform of regulatory subunit A, protein phosphatase 2 isoform b
1583125_at	0.54	0.24	0.16	4.89056	cold inducible RNA binding protein
1583131_s_at	0.68	0.3	0.53	4.89056	40S ribosomal protein S10
1583951_at	0.76	0.33	0.75	4.89056	Zinc-finger protein RFP (Ret finger protein) (Tripartite motif protein 27) (RING finger protein 76) [Canis familiaris]
1585063_x_at	0.45	0.2	-0.08	4.89056	NDRG2 protein (Syld709613 protein)
1587595_at	0.43	0.19	-0.14	4.89056	Transcribed locus
1583557_at	0.88	0.39	1.05	4.85678	Adenylyl cyclase-associated protein 1 (CAP 1)
1584127_at	0.76	0.33	0.74	4.85678	methyl-CpG binding domain protein 6
1584317_at	0.34	0.15	-0.38	4.85678	smoothelin isoform c
1587543_at	0.67	0.29	0.5	4.85678	Cytochrome c oxidase polypeptide VIII-liver, mitochondrial precursor (Cytochrome c oxidase subunit 8-2)
1596239_at	0.8	0.35	0.84	4.85678	Transcribed locus
1603986_s_at	0.57	0.25	0.22	4.85678	Transcribed locus
1592645_at	0.86	0.38	1.01	4.82323	Transcribed locus
1604913_at	0.8	0.35	0.84	4.82323	F55A4.8a
1589537_at	0.74	0.32	0.67	4.78991	Transcribed locus
1593734_at	0.4	0.18	-0.21	4.78991	heat shock factor binding protein 1
1598623_s_at	0.71	0.31	0.6	4.78991	phosphofructokinase, muscle
1604163_at	0.67	0.29	0.49	4.78991	---
1583777_at	0.66	0.29	0.47	4.75683	CG15916-PA
1586218_at	0.52	0.23	0.09	4.75683	Aldose reductase (AR) (Aldehyde reductase) /// Aldose reductase (AR) (Aldehyde reductase)
1587056_at	0.15	0.07	-0.89	4.75683	hypothetical LOC474876
1589948_at	0.78	0.35	0.8	4.75683	Transcribed locus
1583816_at	0.48	0.21	-0.02	4.72397	microtubule-associated protein 1 light chain 3 alpha
1584159_at	0.67	0.3	0.49	4.72397	sulfide dehydrogenase like
1598524_s_at	0.68	0.3	0.51	4.72397	Glucose-6-phosphate isomerase (GPI) (Phosphoglucose isomerase)
1586945_at	0.84	0.37	0.94	4.69134	ER lumen protein retaining receptor 3 (KDEL receptor 3) (KDEL endoplasmic reticulum protein retention receptor 3)
1592122_s_at	0.85	0.38	0.99	4.69134	glutathione S-transferase, pi 1
1601091_at	0.92	0.41	1.15	4.69134	Transcribed locus
1587415_at	0.57	0.26	0.23	4.65893	Calcium and integrin-binding protein 1 (Calmyrin) (DNA-PKcs interacting protein) (Kinase interacting protein) (KIP) (CIB)
1604940_s_at	0.58	0.26	0.26	4.65893	---
1583492_s_at	0.69	0.31	0.56	4.62675	vesicle-associated membrane protein 8
1583513_at	0.87	0.4	1.04	4.59479	Nucleoside diphosphate kinase, mitochondrial precursor (NDP kinase, mitochondrial) (NDK) (nm23-H4)
1595418_s_at	0.42	0.19	-0.18	4.59479	Transcribed locus
1582399_at	0.63	0.29	0.38	4.56305	copper metabolism (Murr1) domain containing 1
1585563_at	0.66	0.3	0.46	4.56305	Serologically defined breast cancer antigen NY-BR-84
1590058_s_at	0.55	0.25	0.17	4.56305	creatine kinase, mitochondrial 2
1590747_s_at	0.68	0.31	0.53	4.56305	NADH-ubiquinone oxidoreductase MWFE subunit (Complex I-MWFE) (CI-MWFE)
1592596_s_at	0.39	0.18	-0.24	4.56305	---
1604840_at	0.5	0.23	0.04	4.56305	carboxyl-terminal modulator protein isoform a
1586245_at	0.58	0.27	0.25	4.53154	sideroflexin 4 isoform 3
1589562_s_at	0.82	0.38	0.91	4.53154	PDZ protein Mrt1
1600275_at	0.85	0.39	0.98	4.53154	NADH-ubiquinone oxidoreductase ESSS subunit, mitochondrial precursor (Complex I-ESSS)
1586000_at	0.31	0.14	-0.46	4.50023	Transcribed locus
1592914_s_at	0.5	0.23	0.06	4.50023	CG7289-PA
1602057_s_at	0.68	0.31	0.53	4.50023	calmodulin 1
1606132_s_at	0.84	0.39	0.96	4.50023	integrin linked kinase
1600325_at	0.57	0.26	0.24	4.46915	SH3 domain containing ring finger 2
1584362_at	0.83	0.39	0.94	4.43828	NAD-dependent deacetylase sirtuin-3, mitochondrial precursor (SIR2-like protein 3) (hSIRT3)
1584972_at	0.49	0.23	0.02	4.43828	melanoma antigen family D, 4 isoform 1
1588364_at	0.75	0.35	0.72	4.43828	---
1588399_at	0.76	0.35	0.74	4.43828	cytochrome c oxidase subunit VIIa polypeptide 2 like
1592219_s_at	0.61	0.29	0.34	4.43828	transaldolase 1
1595007_at	0.7	0.32	0.57	4.43828	---
1596404_s_at	0.75	0.35	0.71	4.43828	ribosomal protein L18
1604456_at	0.54	0.25	0.15	4.43828	troponin C, slow
1583877_at	0.37	0.17	-0.32	4.40762	Protein CGI-117
1586154_at	0.46	0.21	-0.07	4.40762	O-linked GlcNAc transferase isoform 1
1605488_at	0.57	0.26	0.22	4.40762	Transcribed locus
1586250_at	0.66	0.31	0.46	4.37717	Transcribed locus
1586507_s_at	0.84	0.39	0.95	4.37717	Ankyrin repeat and SOCS box protein 9 (ASB-9)
1603500_at	0.78	0.36	0.78	4.37717	---
1603501_x_at	0.66	0.31	0.47	4.37717	---
1605134_at	0.18	0.08	-0.82	4.37717	Protein kinase C, nu type (nPKC-nu) (Protein kinase EPK2)
1583832_s_at	0.62	0.29	0.38	4.34694	40S ribosomal protein S2 /// 40S ribosomal protein S2
1585792_at	0.33	0.15	-0.42	4.34694	electron-transfer-flavoprotein, beta polypeptide isoform 1
1588953_at	0.82	0.39	0.89	4.34694	FK506-binding protein 1B isoform a
1595278_s_at	0.58	0.27	0.25	4.34694	TBC1 domain family, member 14
1583151_at	0.59	0.28	0.3	4.31691	SH3 domain binding glutamic acid-rich protein like 3
1585760_x_at	0.85	0.4	0.99	4.31691	Translationally controlled tumor protein (TCTP) (p23) (Histamine-releasing factor) (HRF)
1582378_at	0.8	0.38	0.86	4.28709	ARP1 actin-related protein 1 homolog A, centractin alpha (yeast)
1583821_at	0.86	0.41	1.01	4.28709	Peroxisomal biogenesis factor 19 (Peroxin 19) (Peroxisomal farnesylated protein)
1583867_at	0.78	0.37	0.79	4.28709	---
1584271_at	0.69	0.33	0.55	4.28709	Transcribed locus
1591432_s_at	0.86	0.41	1.01	4.28709	protein kinase C and casein kinase substrate in neurons 3
1605651_at	0.39	0.19	-0.25	4.28709	translocase of inner mitochondrial membrane 50 homolog
1584367_s_at	0.8	0.38	0.83	4.25748	glutathione peroxidase 1
1586827_at	0.54	0.26	0.16	4.25748	mitochondrial ribosomal protein L43 isoform a
1590856_at	0.7	0.33	0.57	4.25748	---
1599912_at	0.12	0.06	-0.97	4.25748	C29E4.12
1603368_at	0.83	0.4	0.93	4.25748	p53-induced protein
1583668_at	0.74	0.35	0.68	4.22807	Ribonuclease P protein subunit p20 (RNaseP protein p20) (hPOP7)
1586828_at	0.69	0.33	0.56	4.22807	proteasome (prosome, macropain) subunit, beta type, 1
1584597_at	0.72	0.35	0.64	4.19887	Protein HSPC020
1604460_s_at	0.72	0.35	0.64	4.19887	CG8027-PA
1583470_at	0.23	0.11	-0.69	4.16986	Ribonuclease 4 precursor (RNase 4)
1584704_at	0.42	0.21	-0.16	4.16986	---
1584936_at	0.71	0.34	0.6	4.16986	---
1585509_x_at	0.37	0.18	-0.3	4.16986	ribophorin II precursor
1584084_at	0.7	0.34	0.57	4.14106	Transcribed locus, weakly NP_990686.1 ring finger protein 13 [Gallus gallus]
1593524_at	0.51	0.25	0.06	4.14106	Transcribed locus
1605761_s_at	0.83	0.4	0.92	4.14106	---
1606115_at	0.75	0.36	0.71	4.14106	apolipoprotein A-I binding protein
1605645_at	0.09	0.04	-1.05	4.11246	---
1585155_at	0.59	0.29	0.29	4.08405	leptin receptor overlapping transcript-like 1 (predicted)
1585169_at	0.39	0.19	-0.25	4.08405	interferon-gamma receptor beta chain precursor
1588006_s_at	0.59	0.29	0.3	4.08405	Sideroflexin-2
1589229_s_at	0.53	0.26	0.11	4.08405	eukaryotic translation elongation factor 1 delta
1583716_at	0.4	0.2	-0.22	4.02782	aconitase 2, mitochondrial
1583790_at	0.37	0.18	-0.31	4.02782	Activator of 90 kDa heat shock protein ATPase homolog 1 (AHA1) (p38)
1597681_at	0.16	0.08	-0.87	4.02782	Transcribed locus
1601153_s_at	0.74	0.37	0.69	4.02782	ATP synthase, H+ transporting, mitochondrial F0 complex, subunit f, isoform 2
1605958_at	0.33	0.17	-0.4	4.02782	prolyl endopeptidase
